# Supplementary material for: Encapsulation of Methanotrophs within a Polymeric Matrix Containing Copper- and Iron-Based Nanoparticles to Enhance Methanol Production from a Simulated Biogas
Source: Polymers (Basel). 2023 Sep 6;15(18):3667. doi: 10.3390/polym15183667 (PMC10537138; doi:10.3390/polym15183667)
Supplement: Supplementary file 1 [file polymers-15-03667-s001.zip]

Archive with 1 entries (1 files):
- polymers-2558489-supplementary.pdf
